# Supplementary material for: Potential Effects of High Temperature and Heat Wave on Nanorana pleskei Based on Transcriptomic Analysis
Source: Curr Issues Mol Biol. 2023 Apr 3;45(4):2937–49. doi: 10.3390/cimb45040192 (PMC10136961; doi:10.3390/cimb45040192)
Supplement: Supplementary file 1 [file cimb-45-00192-s001.zip › Table S1.xlsx]

## Sheet: Sheet1
Sample	Raw Reads	Clean Reads	Raw Base(G)	Clean Base(G)	Q20(%)	Q30(%)	GC Content (%)	read mapping ratios (%)	RIN values
C1	22555466	22120813	6.77	6.64	96.69	90.31	43.96	87.28	7.9
C2	20192664	19531389	6.06	5.86	96.69	90.16	44.43	89.11	9.4
C3	22124018	21311413	6.64	6.39	96.46	89.78	44.25	87.67	8.6
H1	20274419	19626946	6.08	5.89	96.61	89.97	44.33	87.93	8.9
H2	18154470	17433117	5.45	5.23	96.04	89.06	43.48	82.5	4.5
H3	20759957	20010820	6.23	6	96.37	89.47	43.43	91.16	7.5
HW1	23538026	22782142	7.06	6.83	96.58	89.92	44.67	88.76	9.1
HW2	22703130	22017796	6.81	6.61	96.75	90.38	43.96	87.13	7.1
HW3	22390227	21706194	6.72	6.51	96.44	89.76	44.31	88.01	9.1
