# Supplementary material for: Potential Effects of High Temperature and Heat Wave on Nanorana pleskei Based on Transcriptomic Analysis
Source: Curr Issues Mol Biol. 2023 Apr 3;45(4):2937–49. doi: 10.3390/cimb45040192 (PMC10136961; doi:10.3390/cimb45040192)
Supplement: Supplementary file 1 [file cimb-45-00192-s001.zip › Table S2.xlsx]

## Sheet: H_down_regulated_DEG
ID

## Sheet: H_up_regulated_DEG
ID

## Sheet: Hw_down_regulated_DEG
ID

## Sheet: Hw_up_regulated_DEG
ID
