# Supplementary material for: Potential Effects of High Temperature and Heat Wave on Nanorana pleskei Based on Transcriptomic Analysis
Source: Curr Issues Mol Biol. 2023 Apr 3;45(4):2937–49. doi: 10.3390/cimb45040192 (PMC10136961; doi:10.3390/cimb45040192)
Supplement: Supplementary file 1 [file cimb-45-00192-s001.zip › Table S3.xlsx]

## Sheet: H_down_regulated_DEG
ID	Description	GeneRatio	BgRatio	pvalue	p.adjust	qvalue	geneID	Count	Type
GO:0043066	negative regulation of apoptotic process	4/57	67/5894	0.00383286	0.198331	0.191163	XP_040208222.1/WG11063/WG27062/XP_040216344.1	4	Biological process
GO:0006541	glutamine metabolic process	2/57	11/5894	0.00477907	0.198331	0.191163	XP_040208222.1/XP_040194625.1	2	Biological process
GO:0001889	liver development	2/57	17/5894	0.0113862	0.236263	0.227723	XP_040205371.1/WG23633	2	Biological process
GO:0006094	gluconeogenesis	2/57	17/5894	0.0113862	0.236263	0.227723	WG31239/XP_040217169.1	2	Biological process
GO:0006310	DNA recombination	2/57	23/5894	0.0204119	0.338837	0.32659	XP_040181670.1/WG06593	2	Biological process
GO:0006417	regulation of translation	2/57	35/5894	0.0445994	0.350983	0.338297	XP_040204476.1/WG29962	2	Biological process
GO:0050821	protein stabilization	2/57	37/5894	0.049316	0.350983	0.338297	XP_040209358.1/WG27062	2	Biological process
GO:0005739	mitochondrion	7/65	262/6667	0.0132882	0.37354	0.35388	WG17559/WG17570/XP_040204643.1/WG22392/WG27162/WG23633/XP_040217384.1	7	Cellular component
GO:0005874	microtubule	4/65	108/6667	0.020706	0.37354	0.35388	XP_040187072.1/XP_040209358.1/WG08660/WG22950	4	Cellular component
GO:0005615	extracellular space	4/65	115/6667	0.0254022	0.37354	0.35388	XP_040189156.1/WG27330/WG11063/WG09688	4	Cellular component
GO:0016605	PML body	2/65	27/6667	0.0280893	0.37354	0.35388	XP_040182469.1/WG26844	2	Cellular component
GO:0005789	endoplasmic reticulum membrane	5/65	200/6667	0.0447315	0.37354	0.35388	WG26729/WG31239/WG26469/XP_040216344.1/WG01636	5	Cellular component
GO:0005743	mitochondrial inner membrane	3/65	84/6667	0.0482215	0.37354	0.35388	WG17559/WG27062/XP_040217384.1	3	Cellular component
GO:0004298	threonine-type endopeptidase activity	2/74	13/6751	0.00855095	0.301338	0.301338	WG10241/WG12216	2	Molecular function
GO:0031625	ubiquitin protein ligase binding	4/74	75/6751	0.00899517	0.301338	0.301338	XP_040179881.1/WG27062/XP_040196636.1/WG18952	4	Molecular function
GO:0030674	protein-macromolecule adaptor activity	2/74	22/6751	0.0237667	0.486645	0.486645	XP_040179881.1/WG06593	2	Molecular function

## Sheet: H_up_regulated_DEG
ID	Description	GeneRatio	BgRatio	pvalue	p.adjust	qvalue	geneID	Count	Type
GO:0008380	RNA splicing	3/27	69/5894	0.0036732	0.103563	0.0858191	WG05493/XP_040206562.1/XP_040206558.1	3	Biological process
GO:0051028	mRNA transport	2/27	23/5894	0.00481877	0.103563	0.0858191	XP_040206562.1/XP_040206558.1	2	Biological process
GO:0051607	defense response to virus	2/27	27/5894	0.00661039	0.103563	0.0858191	Q4A1L3/WG26427	2	Biological process
GO:0006417	regulation of translation	2/27	35/5894	0.0109562	0.126826	0.105097	XP_040206562.1/XP_040206558.1	2	Biological process
GO:0006914	autophagy	2/27	39/5894	0.0134921	0.126826	0.105097	Q4A1L3/XP_040199013.1	2	Biological process
GO:0005975	carbohydrate metabolic process	2/27	74/5894	0.0445947	0.176684	0.146412	WG06723/WG05145	2	Biological process
GO:0045022	early endosome to late endosome transport	1/27	10/5894	0.04491	0.176684	0.146412	Q4A1L3	1	Biological process
GO:0000079	regulation of cyclin-dependent protein serine/threonine kinase activity	1/27	11/5894	0.0492927	0.176684	0.146412	WG30253	1	Biological process
GO:0008654	phospholipid biosynthetic process	1/27	11/5894	0.0492927	0.176684	0.146412	WG24006	1	Biological process
GO:1900087	positive regulation of G1/S transition of mitotic cell cycle	1/27	11/5894	0.0492927	0.176684	0.146412	WG32003	1	Biological process
GO:0005764	lysosome	2/22	57/6667	0.0148672	0.163459	0.131095	WG06723/XP_040193132.1	2	Cellular component
GO:0005794	Golgi apparatus	3/22	197/6667	0.0258743	0.163459	0.131095	Q6P838/Q4A1L3/XP_040199013.1	3	Cellular component
GO:0005852	eukaryotic translation initiation factor 3 complex	1/22	10/6667	0.0325343	0.163459	0.131095	WG17204	1	Cellular component
GO:0030665	clathrin-coated vesicle membrane	1/22	11/6667	0.0357315	0.163459	0.131095	Q6P838	1	Cellular component
GO:0030131	clathrin adaptor complex	1/22	12/6667	0.0389187	0.163459	0.131095	Q6P838	1	Cellular component
GO:0004842	ubiquitin-protein transferase activity	3/30	100/6751	0.00958105	0.258822	0.230529	LLE0022446.1/XP_040199013.1/WG18952	3	Molecular function
GO:0003743	translation initiation factor activity	2/30	46/6751	0.017504	0.258822	0.230529	WG17204/A4II62	2	Molecular function
GO:0003723	RNA binding	5/30	404/6751	0.0309026	0.258822	0.230529	A0A6I8Q447/WG08385/XP_040206562.1/XP_040206558.1/WG14706	5	Molecular function
GO:0004866	endopeptidase inhibitor activity	1/30	11/6751	0.0478446	0.258822	0.230529	WG09688	1	Molecular function
GO:0048156	tau protein binding	1/30	11/6751	0.0478446	0.258822	0.230529	XP_040189634.1	1	Molecular function
GO:0050321	tau-protein kinase activity	1/30	11/6751	0.0478446	0.258822	0.230529	XP_040189634.1	1	Molecular function

## Sheet: Hw_down_regulated_DEG
ID	Description	GeneRatio	BgRatio	pvalue	p.adjust	qvalue	geneID	Count	Type
GO:0051289	protein homotetramerization	2/31	14/5894	0.00234248	0.163974	0.157809	WG02743/XP_040189087.1	2	Biological process
GO:0032436	positive regulation of proteasomal ubiquitin-dependent protein catabolic process	2/31	26/5894	0.00804407	0.213968	0.205924	XP_040217103.1/XP_040188788.1	2	Biological process
GO:0051726	regulation of cell cycle	2/31	53/5894	0.0312408	0.213968	0.205924	WG02743/XP_040216344.1	2	Biological process
GO:0008285	negative regulation of cell population proliferation	2/31	56/5894	0.0345762	0.213968	0.205924	XP_040216344.1/WG06585	2	Biological process
GO:0006351	transcription, DNA-templated	4/31	254/5894	0.0424831	0.213968	0.205924	WG02743/WG07894/WG29962/WG06585	4	Biological process
GO:0043066	negative regulation of apoptotic process	2/31	67/5894	0.0479094	0.213968	0.205924	WG27062/XP_040216344.1	2	Biological process
GO:0016020	membrane	5/31	372/6667	0.0269669	0.292972	0.292972	XP_040190867.1/XP_040186321.1/XP_040204406.1/WG12004/XP_040216344.1	5	Cellular component
GO:0016529	sarcoplasmic reticulum	1/31	10/6667	0.0455668	0.292972	0.292972	XP_040189087.1	1	Cellular component
GO:0043130	ubiquitin binding	2/30	22/6751	0.00417308	0.0937081	0.0802885	WG02743/XP_040217103.1	2	Molecular function
GO:0004197	cysteine-type endopeptidase activity	2/30	29/6751	0.00719444	0.0937081	0.0802885	WG02743/XP_040217103.1	2	Molecular function
GO:0003779	actin binding	3/30	93/6751	0.00785094	0.0937081	0.0802885	XP_040212400.1/XP_040190867.1/WG21761	3	Molecular function
GO:0008146	sulfotransferase activity	2/30	32/6751	0.00871703	0.0937081	0.0802885	WG01035/WG11786	2	Molecular function
GO:0004843	cysteine-type deubiquitinase activity	2/30	40/6751	0.0134102	0.115328	0.0988123	WG02743/XP_040217103.1	2	Molecular function
GO:0005516	calmodulin binding	2/30	74/6751	0.0423172	0.234286	0.200735	XP_040189087.1/WG27588	2	Molecular function
GO:0002039	p53 binding	1/30	10/6751	0.0435882	0.234286	0.200735	WG27062	1	Molecular function
GO:0004003	ATP-dependent DNA helicase activity	1/30	10/6751	0.0435882	0.234286	0.200735	LLE0008472.1	1	Molecular function

## Sheet: Hw_up_regulated_DEG
ID	Description	GeneRatio	BgRatio	pvalue	p.adjust	qvalue	geneID	Count	Type
GO:0006914	autophagy	2/15	39/5894	0.0042429	0.118801	0.0803917	Q4A1L3/XP_040199013.1	2	Biological process
GO:0005975	carbohydrate metabolic process	2/15	74/5894	0.0146915	0.122829	0.0831175	WG06723/WG05145	2	Biological process
GO:0045022	early endosome to late endosome transport	1/15	10/5894	0.0251791	0.122829	0.0831175	Q4A1L3	1	Biological process
GO:0008654	phospholipid biosynthetic process	1/15	11/5894	0.0276642	0.122829	0.0831175	WG24006	1	Biological process
GO:1900087	positive regulation of G1/S transition of mitotic cell cycle	1/15	11/5894	0.0276642	0.122829	0.0831175	WG32003	1	Biological process
GO:0007049	cell cycle	2/15	122/5894	0.0374247	0.122829	0.0831175	WG32003/Q4A1L3	2	Biological process
GO:0010508	positive regulation of autophagy	1/15	16/5894	0.0400013	0.122829	0.0831175	Q4A1L3	1	Biological process
GO:0007156	homophilic cell adhesion via plasma membrane adhesion molecules	1/15	17/5894	0.0424511	0.122829	0.0831175	XP_040176659.1	1	Biological process
GO:0007596	blood coagulation	1/15	17/5894	0.0424511	0.122829	0.0831175	WG25567	1	Biological process
GO:0032092	positive regulation of protein binding	1/15	19/5894	0.0473332	0.122829	0.0831175	XP_040189634.1	1	Biological process
GO:0005852	eukaryotic translation initiation factor 3 complex	1/13	10/6667	0.0193418	0.162574	0.139043	WG17204	1	Cellular component
GO:0005615	extracellular space	2/13	115/6667	0.0203217	0.162574	0.139043	WG09688/WG09587	2	Cellular component
GO:0005776	autophagosome	1/13	18/6667	0.0345659	0.176458	0.150918	Q4A1L3	1	Cellular component
GO:0004866	endopeptidase inhibitor activity	2/19	11/6751	0.000406584	0.00975802	0.00684773	WG09688/WG09587	2	Molecular function
GO:0003743	translation initiation factor activity	2/19	46/6751	0.00721521	0.0865825	0.0607596	WG17204/A4II62	2	Molecular function
GO:0003723	RNA binding	4/19	404/6751	0.0239045	0.122195	0.0857507	A0A6I8Q447/WG08385/XP_040206558.1/WG14706	4	Molecular function
GO:0016787	hydrolase activity	2/19	90/6751	0.0259427	0.122195	0.0857507	A0A6I8Q447/A4II62	2	Molecular function
GO:0048156	tau protein binding	1/19	11/6751	0.0305487	0.122195	0.0857507	XP_040189634.1	1	Molecular function
GO:0050321	tau-protein kinase activity	1/19	11/6751	0.0305487	0.122195	0.0857507	XP_040189634.1	1	Molecular function
GO:0003724	RNA helicase activity	1/19	14/6751	0.0387254	0.132773	0.093174	A0A6I8Q447	1	Molecular function
GO:0005507	copper ion binding	1/19	17/6751	0.0468368	0.14051	0.0986038	WG21355	1	Molecular function
